# Supplementary material for: Infection Patterns of Albugo laibachii and Effect on Host Survival and Reproduction in a Wild Population of Arabidopsis thaliana
Source: Plants (Basel). 2025 Feb 13;14(4):568. doi: 10.3390/plants14040568 (PMC11859388; doi:10.3390/plants14040568)
Supplement: Supplementary file 1 [file plants-14-00568-s001.zip › Supplementary Tables.xlsx]

## Sheet: Table S1
Table S1. Albugo and oomycete sequences used for phylogenetic analyses.
Species	Acc. N. (COX2)	Host of origin
Albugo amaranthi	AY913805	Amaranthus spinosus
Albugo candida	AY913797	Lunaria sp.
	AY913803	Arabis turrita
	AY913808	Sisymbrium luteum
	AY913809	Thlaspi arvense
	AY927046	Brassica juncea
	AY927059	Raphanus sativus
	DQ418508	Berteroa incana
	DQ418511	Aubrieta deltoidea
	DQ418513	Arabidopsis hallerii
	DQ418514	Eruca sativa
	DQ418515	Heliophila meyeri
	DQ418517	Diplotaxis erucoides
	DQ418519	Ervsimum cuspidatum
	DQ418522	Iberis amara
	DQ643944	Capsella bursa-pastoris
	FJ468359	Arabidopsis arenosa
	FJ468361	Arabidopsis thaliana
	FJ468363	Arabidopsis thaliana
	FJ468365	Arabidopsis thaliana
	MH234579	Eruca vesicaria
	MN306253	Brassica juncea
	MN306254	Brassica juncea
Albugo hesleri	GU292091	Cardamine diphylla
Albugo ipomoeae-panduratae	AY913804	Ipomoea hederacea
Albugo laibachii	FJ468367	Arabidopsis thaliana
	FJ468368	Arabidopsis thaliana
	FJ468369	Arabidopsis thaliana
Albugo lepidii	AY927054	Lepidium apetalum
	AY927057	Lepidium virginicum
	GU292120	Lepidium sp.
	KM085008	Lepidium latifolium
	MG010812	Lepidium affine
	MG010813	Lepidium affine
	MK067066	Lepidium sativum

## Sheet: Table S2
Table S2. Total number of plants and number of plants infected by A. laibachii per patch.
Patch	Total number of plants	Number of infected plants	Incidence (%)
1	87	8	9.2
1b	47	5	10.64
2	35	35	100
3	30	19	63.33
4	25	8	32
5	29	22	75.86
6	6	0	0

## Sheet: Table S3
Table S3. Analysis of the spatial distribution of total and infected plants on each patch.
Patch	Igta	Pgtb	Igic	Pgtd
1	1316	0.044	1.33	0.037
1b	1092	0.259	0.926	0.638
2	1458	0.124	1458	0.124
3	1074	0.286	0.781	0.965
4	1018	0.399	1006	0.408
5	1217	0.107	1408	0.053
6	0.843	0.733	-	-
a Aggregation index for total plants.
b Aggregation probability for total plants.
c Aggregation index for infected plants.
d Aggregation probability for infected plants.

## Sheet: Table S4
Table S4. Life expectancy as a function of cohort.
Spotting date	Lifespana
2023-02-21	98.51 ± 2.34
2023-03-02	85.1 ± 4.14
2023-03-16	72.31 ± 3.78
2023-03-30	57.92 ± 6.00
2023-04-14	46.00 ± 7.44
2023-04-27	35.00 ± 7.66
a Data are mean and standard error in days.

## Sheet: Table S5
Table S5. Coinfection A. laibachii – CMV.
		CMV
		Infected plants	Non-infected plants
Albugo	Infected plants	36	61
	Non-infected plants	46	116

## Sheet: Table S6
Table S6. Coinfection A. laibachii – TuMV.
		TuMV
		Infected plants	Non-infected plants
Albugo	Infected plants	17	80
	Non-infected plants	23	139

## Sheet: Table S7
Table S7. Transition matrix for 185.6 seeds/plant, 0% incidence.
	Sa	Rb	RSc	Fd	SLe
S	0	0	0	0	197961
R	0.007	0	0	0	0
RS	0	0.932	0	0	0
F	0	0	0.907	0	0
SL	0	0	0	0.891	0
a Number of seeds produced per plant.
b Number of recruits.
c Number of plants with rosette leaves.
d Number of plants with flowers.
e Number of plants with siliques.

## Sheet: Table S8
Table S8. Transition matrix for 185.6 seeds/plant, 100% incidence.
	Sa	Rb	RSc	Fd	SLe
S	0	0	0	0	186455
R	0.0079	0	0	0	0
RS	0	0.949	0	0	0
F	0	0	0.870	0	0
SL	0	0	0	0.825	0
a Number of seeds produced per plant.
b Number of recruits.
c Number of plants with rosette leaves.
d Number of plants with flowers.
e Number of plants with siliques.

## Sheet: Table S9
Table S9. Sensitivity analysis for the transition matrix for 185.6 seeds/plant, 0% incidence.
	Sa	Rb	RSc	Fd	SLe
S	0	0	0	0	0.001
R	28.3182	0	0	0	0
RS	0	0.2174	0	0	0
F	0	0	0.2233	0	0
SL	0	0	0	0.2275	0
a Number of seeds produced per plant.
b Number of recruits.
c Number of plants with rosette leaves.
d Number of plants with flowers.
e Number of plants with siliques.

## Sheet: Table S10
Table S10. Sensitivity analysis for the transition matrix for 185.6 seeds/plant, 100% incidence.
	Sa	Rb	RSc	Fd	SLe
S	0	0	0	0	0.0011
R	252809	0	0	0	0
RS	0	0.2111	0	0	0
F	0	0	0.2302	0	0
SL	0	0	0	0.2426	0
a Number of seeds produced per plant.
b Number of recruits.
c Number of plants with rosette leaves.
d Number of plants with flowers.
e Number of plants with siliques.

[truncated: 1 more sheets: Table S11]
